# Supplementary material for: First Insights into Ploidy and Genome Size Estimation in Choerospondias axillaris (Roxb.) B.L.Burtt & A.W.Hill (Anacardiaceae) Using Flow Cytometry and Genome Survey Sequencing
Source: Plants (Basel). 2025 Oct 7;14(19):3094. doi: 10.3390/plants14193094 (PMC12527106; doi:10.3390/plants14193094)
Supplement: Supplementary file 1 [file plants-14-03094-s001.zip]

Archive with 1 entries (1 files):
- plants-3808733-supplementary.pdf
